# Supplementary material for: Systematic Review on In Situ Laser Fenestrated Repair for the Endovascular Management of Aortic Arch Pathologies
Source: J Clin Med. 2023 Mar 25;12(7):2496. doi: 10.3390/jcm12072496 (PMC10095564; doi:10.3390/jcm12072496)
Supplement: Supplementary file 1 [file jcm-12-02496-s001.zip]

Archive with 1 entries (1 files):
- jcm-2216841-supplementary.pdf
